# Supplementary material for: Tissue Proteome of 2-Hydroxyacyl-CoA Lyase Deficient Mice Reveals Peroxisome Proliferation and Activation of ω-Oxidation
Source: Int J Mol Sci. 2022 Jan 17;23(2):987. doi: 10.3390/ijms23020987 (PMC8781152; doi:10.3390/ijms23020987)
Supplement: Supplementary file 1 [file ijms-23-00987-s001.zip]

Archive with 1 entries (1 files):
- ijms-1535374-supplementary.pdf
